# Supplementary material for: Magnetic Nanotag-Based Colorimetric/SERS Dual-Readout Immunochromatography for Ultrasensitive Detection of Clenbuterol Hydrochloride and Ractopamine in Food Samples
Source: Biosensors (Basel). 2022 Sep 1;12(9):709. doi: 10.3390/bios12090709 (PMC9496078; doi:10.3390/bios12090709)
Supplement: Supplementary file 1 [file biosensors-12-00709-s001.zip]

Archive with 1 entries (1 files):
- biosensors-1878230-supplementary.pdf
